# Supplementary material for: Comparison of Lower Eyelid Complications Among Surgical Approaches for Orbital and Zygomaticomaxillary Fractures: A Network Meta-Analysis
Source: J Clin Med. 2026 Feb 28;15(5):1842. doi: 10.3390/jcm15051842 (PMC12986260; doi:10.3390/jcm15051842)
Supplement: Supplementary file 1 [file jcm-15-01842-s001.zip]

Archive with 10 entries (10 files):
- Figure S1 Risk of bias of included studies.jpg
- Figure S2 pairwise ectropion tif.tif
- Figure S3 pairwise entropion tif.tif
- Figure S4 pairwise scleral tif.tif
- Figure S5 pairwise scar tif.tif
- Table S1_PRISMA extension checklist.pdf
- Table S2 inconsistent test of ectropion.pdf
- Table S3 Inconsistent test of entropion.pdf
- Table S4 Inconsistent test of scleral show.pdf
- Table S5 Inconsistent test of scar.pdf
